# Supplementary material for: Clarifying the quantum mechanical origin of the covalent chemical bond
Source: Nat Commun. 2020 Sep 29;11:4893. doi: 10.1038/s41467-020-18670-8 (PMC7524788; doi:10.1038/s41467-020-18670-8)
Supplement: Supplementary file 4 — Supplementary Data 1 [file 41467_2020_18670_MOESM4_ESM.xls]

## Sheet: H2+
H2+	E Cov	E Con	E PCT	T after rehyb	T Cov	T Con	T PCT	T REF	E REF
0.4	294.289	178.09	154.1	-29.2207	-29.2207	293.064	139.695	0.499306	-0.499821
0.5	160.323	66.7369	50.5459	-38.6458	-38.6458	259.672	95.9913	0.499306	-0.499821
0.6	81.1576	6.64342	-5.04482	-47.2967	-47.2967	230.058	64.7073	0.499306	-0.499821
0.7	32.386	-26.2821	-35.6365	-54.878	-54.878	203.9	42.3937	0.499306	-0.499821
0.8	1.77895	-43.8512	-52.2144	-61.1892	-61.1892	180.676	26.561	0.499306	-0.499821
0.9	-17.4086	-52.4165	-60.5489	-66.1486	-66.1486	159.805	15.496	0.499306	-0.499821
1	-29.1585	-55.6246	-63.88	-69.7822	-69.7822	140.805	7.98861	0.499306	-0.499821
1.1	-35.9479	-55.6549	-64.1182	-72.1791	-72.1791	123.38	3.09611	0.499306	-0.499821
1.2	-39.3825	-53.8313	-62.4354	-73.4483	-73.4483	107.39	0.0404005	0.499306	-0.499821
1.3	-40.5379	-50.9629	-59.578	-73.6978	-73.6978	92.7737	-1.7979	0.499306	-0.499821
1.4	-40.153	-47.5475	-56.0349	-73.0314	-73.0314	79.4901	-2.87952	0.499306	-0.499821
1.5	-38.7457	-43.8934	-52.1307	-71.5539	-71.5539	67.4887	-3.52473	0.499306	-0.499821
1.6	-36.6832	-40.1924	-48.0823	-69.3758	-69.3758	56.7084	-3.93895	0.499306	-0.499821
1.7	-34.2279	-36.5637	-44.0343	-66.6148	-66.6148	47.0828	-4.24442	0.499306	-0.499821
1.8	-31.5678	-33.0802	-40.0831	-63.393	-63.393	38.546	-4.50627	0.499306	-0.499821
1.9	-28.8369	-29.7851	-36.2924	-59.8324	-59.8324	31.036	-4.75553	0.499306	-0.499821
2	-26.1305	-26.7024	-32.7032	-56.0492	-56.0492	24.4937	-4.99947	0.499306	-0.499821
2.1	-23.5143	-23.8433	-29.3406	-52.1489	-52.1489	18.8597	-5.23157	0.499306	-0.499821
2.2	-21.0325	-21.2106	-26.2182	-48.2225	-48.2225	14.0729	-5.44459	0.499306	-0.499821
2.3	-18.7127	-18.8014	-23.3411	-44.3447	-44.3447	10.0649	-5.63078	0.499306	-0.499821
2.4	-16.5698	-16.6089	-20.7082	-40.5744	-40.5744	6.76328	-5.77236	0.499306	-0.499821
2.5	-14.6098	-14.6238	-18.3134	-36.9548	-36.9548	4.0914	-5.86488	0.499306	-0.499821
2.6	-12.832	-12.8352	-16.1471	-33.5167	-33.5167	1.972	-5.90285	0.499306	-0.499821
2.7	-11.2309	-11.231	-14.1977	-30.2794	-30.2794	0.325945	-5.87967	0.499306	-0.499821
2.8	-9.79797	-9.79864	-12.4514	-27.2542	-27.2542	-0.917753	-5.80007	0.499306	-0.499821
2.9	-8.52259	-8.52524	-10.8941	-24.4453	-24.4453	-1.82756	-5.66778	0.499306	-0.499821
3	-7.39303	-7.39781	-9.51076	-21.8522	-21.8522	-2.46495	-5.48418	0.499306	-0.499821
3.1	-6.39706	-6.40356	-8.28667	-19.4708	-19.4708	-2.88498	-5.25484	0.499306	-0.499821
3.2	-5.52238	-5.53	-7.20725	-17.2941	-17.2941	-3.13198	-4.99059	0.499306	-0.499821
3.3	-4.757	-4.76515	-6.25847	-15.3137	-15.3137	-3.24605	-4.70341	0.499306	-0.499821
3.4	-4.08945	-4.09765	-5.42697	-13.5195	-13.5195	-3.25979	-4.39781	0.499306	-0.499821

## Sheet: H2
H2	E Cov	E Con	E PCT	T after rehyb	T Cov	T Con	T PCT	T_REF
0.4	132.468	44.1859	30.5695	-55.7055	-55.7055	396.765	76.6368	0.998612
0.5	22.7898	-38.3635	-48.0941	-71.6632	-71.6632	321.517	47.5453	0.998612
0.6	-33.1192	-73.5893	-82.0764	-84.7243	-84.7243	256.743	30.716	0.998612
0.7	-60.1929	-85.6787	-94.0404	-94.2707	-94.2707	201.975	20.6703	0.998612
0.8	-70.987	-86.1638	-94.66	-100.026	-100.026	156.126	14.1293	0.998612
0.9	-72.4332	-80.8961	-89.4139	-102.08	-102.08	117.901	9.35077	0.998612
1	-68.604	-72.9554	-81.2563	-100.833	-100.833	86.1498	5.45589	0.998612
1.1	-61.9974	-64.0087	-71.8541	-96.8604	-96.8604	59.9988	2.0362	0.998612
1.2	-54.1826	-54.9797	-62.1893	-90.8007	-90.8007	38.8057	-1.04765	0.998612
1.3	-46.1454	-46.3891	-52.8485	-83.2844	-83.2844	22.0651	-3.77819	0.998612
1.4	-38.4864	-38.5275	-44.1788	-74.8946	-74.8946	9.31542	-6.06392	0.998612
1.5	-31.5427	-31.5427	-36.3729	-66.1443	-66.1443	0.084773	-7.79019	0.998612
1.6	-25.471	-25.4873	-29.5196	-57.4595	-57.4595	-6.1381	-8.88154	0.998612
1.7	-20.3074	-20.3482	-23.6353	-49.1704	-49.1704	-9.89876	-9.31926	0.998612
1.8	-16.0126	-16.0684	-18.6852	-41.5088	-41.5088	-11.7491	-9.16475	0.998612
1.9	-12.5046	-12.5637	-14.5997	-34.6156	-34.6156	-12.2104	-8.53483	0.998612
2	-9.68241	-9.73624	-11.287	-28.5538	-28.5538	-11.7397	-7.58815	0.998612
2.1	-7.44079	-7.48519	-8.64408	-23.3257	-23.3257	-10.7098	-6.47794	0.998612
2.2	-5.67969	-5.71376	-6.56575	-18.8907	-18.8907	-9.40305	-5.34417	0.998612
2.3	-4.30912	-4.33386	-4.95191	-15.181	-15.181	-8.01675	-4.28257	0.998612
2.4	-3.25126	-3.26846	-3.71224	-12.115	-12.115	-6.68003	-3.34807	0.998612
2.5	-2.44072	-2.45226	-2.76869	-9.60706	-9.60706	-5.46437	-2.56548	0.998612
2.6	-1.82373	-1.83125	-2.05604	-7.5738	-7.5738	-4.40366	-1.93358	0.998612
2.7	-1.35685	-1.36164	-1.52124	-5.93825	-5.93825	-3.50606	-1.43718	0.998612
2.8	-1.00548	-1.00847	-1.12206	-4.63181	-4.63181	-2.76405	-1.05591	0.998612
2.9	-0.742375	-0.744206	-0.825443	-3.5949	-3.5949	-2.16185	-0.767614	0.998612
3	-0.546268	-0.547378	-0.605884	-2.77678	-2.77678	-1.6802	-0.552409	0.998612
3.1	-0.40073	-0.401396	-0.443889	-2.13489	-2.13489	-1.29943	-0.394291	0.998612
3.2	-0.293148	-0.293544	-0.324689	-1.63398	-1.63398	-1.0012	-0.27853	0.998612
3.3	-0.21391	-0.214144	-0.237172	-1.24511	-1.24511	-0.769325	-0.194243	0.998612
3.4	-0.155739	-0.155878	-0.173027	-0.944756	-0.944756	-0.590045	-0.133231	0.998612

## Sheet: Li2+
Li2+	E Prep	E Cov	E Con	E PCT	T Prep	T Cov	T Con	T PCT	T prepped frags	E Prepped frags
2.6	0.00698486	-0.322398	-0.327431	-25.491	-7.6674	13.7839	1.76434	64.0716	14.6569	-14.6691
2.7	0.00699142	-2.63301	-2.63811	-27.0478	-7.65923	10.0794	1.79587	58.1092	14.6569	-14.6691
2.8	0.00699761	-4.55163	-4.55685	-28.1629	-7.65178	6.69581	1.82651	52.645	14.657	-14.6691
2.9	0.00700293	-6.12816	-6.13355	-28.9089	-7.64556	3.62624	1.85572	47.6328	14.657	-14.6691
3	0.00700709	-7.40668	-7.41225	-29.347	-7.64082	0.860027	1.8833	43.0245	14.657	-14.6691
3.1	0.00700992	-8.42607	-8.43183	-29.5287	-7.63764	-1.61594	1.90934	38.7752	14.657	-14.6691
3.2	0.00701138	-9.22063	-9.22655	-29.4974	-7.63601	-3.81636	1.93387	34.8428	14.657	-14.6691
3.3	0.0070115	-9.82059	-9.82664	-29.2895	-7.63587	-5.7569	1.95683	31.1914	14.657	-14.6691
3.4	0.00701041	-10.2526	-10.2588	-28.9359	-7.63709	-7.45375	1.97838	27.7902	14.657	-14.6691
3.5	0.00700822	-10.5402	-10.5464	-28.4626	-7.63954	-8.92326	1.99854	24.6127	14.657	-14.6691
3.6	0.00700508	-10.704	-10.7102	-27.8916	-7.64309	-10.1817	2.01741	21.6388	14.657	-14.6691
3.7	0.00700118	-10.7622	-10.7684	-27.2415	-7.64759	-11.2449	2.03496	18.849	14.657	-14.6691
3.8	0.00699666	-10.7309	-10.7371	-26.5283	-7.65291	-12.1286	2.05141	16.2288	14.657	-14.6691
3.9	0.00699169	-10.6243	-10.6303	-25.7655	-7.6589	-12.8478	2.06667	13.7662	14.657	-14.6691
4	0.0069864	-10.4547	-10.4607	-24.9645	-7.66546	-13.4168	2.08077	11.4512	14.6569	-14.6691
4.1	0.00698091	-10.2331	-10.2389	-24.1352	-7.67247	-13.8494	2.09378	9.27582	14.6569	-14.6691
4.2	0.00697535	-9.96911	-9.97481	-23.2861	-7.67982	-14.1587	2.10558	7.23373	14.6569	-14.6691
4.3	0.00696981	-9.6711	-9.67668	-22.4244	-7.68742	-14.3571	2.11636	5.31967	14.6569	-14.6691
4.4	0.00696435	-9.34646	-9.35192	-21.5561	-7.69519	-14.4562	2.12589	3.5299	14.6569	-14.6691
4.5	0.00695906	-9.00165	-9.007	-20.6867	-7.70306	-14.4669	2.13437	1.86112	14.6569	-14.6691
4.6	0.00695396	-8.64228	-8.64753	-19.8204	-7.71096	-14.3994	2.14184	0.310822	14.6569	-14.6691
4.7	0.0069491	-8.27323	-8.27837	-18.9614	-7.71883	-14.2633	2.14827	-1.12292	14.6569	-14.6691
4.8	0.00694451	-7.89871	-7.90376	-18.1128	-7.72664	-14.0671	2.15363	-2.44179	14.6568	-14.6691
4.9	0.0069402	-7.52234	-7.52732	-17.2775	-7.73434	-13.8192	2.15774	-3.64711	14.6568	-14.6691
5	0.00693617	-7.14724	-7.15214	-16.4579	-7.7419	-13.5269	2.16171	-4.74151	14.6568	-14.6691
5.1	0.00693244	-6.77603	-6.78086	-15.6561	-7.74929	-13.197	2.16445	-5.72547	14.6568	-14.6691
5.2	0.00692899	-6.41092	-6.4157	-14.8739	-7.75648	-12.8359	2.16641	-6.6011	14.6568	-14.6691
5.3	0.00692582	-6.05374	-6.05847	-14.1126	-7.76347	-12.4491	2.16757	-7.37029	14.6568	-14.6691
5.4	0.00692292	-5.70601	-5.7107	-13.3737	-7.77023	-12.0419	2.16817	-8.03544	14.6568	-14.6691
5.5	0.00692028	-5.36892	-5.37358	-12.658	-7.77676	-11.619	2.16816	-8.59899	14.6568	-14.6691
5.6	0.00691788	-5.04343	-5.04805	-11.9663	-7.78304	-11.1844	2.16785	-9.06407	14.6568	-14.6691
5.7	0.00691571	-4.73025	-4.73485	-11.2994	-7.78908	-10.7421	2.1669	-9.43358	14.6567	-14.6691
5.8	0.00691375	-4.4299	-4.43447	-10.6577	-7.79488	-10.2953	2.16577	-9.71153	14.6567	-14.6691
5.9	0.00691199	-4.1427	-4.14726	-10.0415	-7.80042	-9.84711	2.16423	-9.9017	14.6567	-14.6691
6	0.00691041	-3.86885	-3.87339	-9.45089	-7.80571	-9.4001	2.16244	-10.0086	14.6567	-14.6691
6.1	0.006909	-3.6084	-3.61292	-8.88605	-7.81076	-8.95662	2.16049	-10.037	14.6567	-14.6691
6.2	0.00690774	-3.36128	-3.3658	-8.34687	-7.81556	-8.51872	2.15838	-9.99204	14.6567	-14.6691
6.3	0.00690663	-3.12735	-3.13185	-7.83316	-7.82012	-8.08817	2.15628	-9.87912	14.6567	-14.6691
6.4	0.00690564	-2.90635	-2.91084	-7.34464	-7.82446	-7.6665	2.15423	-9.70388	14.6567	-14.6691
6.5	0.00690476	-2.698	-2.70247	-6.88092	-7.82856	-7.25498	2.15178	-9.47163	14.6567	-14.6691

## Sheet: Li2
Li2+	E Prep	E Cov	E Con	E PCT	T after rehyb	T Prep	T Cov	T Con	T PCT	T prepped frags	E Prepped frags
2	0.0011997	16.0478	16.0487	2.55941	82.3218	1.15227	81.1695	-0.00315651	15.8199	14.8672	-14.8654
2.1	0.000620973	10.6484	10.6493	-1.93314	71.7433	0.82934	70.914	-0.00430687	12.8567	14.8667	-14.8654
2.2	0.00031668	6.20626	6.20719	-5.39762	61.6464	0.592401	61.054	-0.00490853	9.29916	14.8663	-14.8654
2.3	0.000162054	2.603	2.60344	-7.97219	52.1722	0.423948	51.7483	-0.0169914	5.42287	14.866	-14.8654
2.4	8.54077e-05	-0.270906	-0.27027	-9.78578	43.414	0.307826	43.1061	-0.0151583	1.37558	14.8658	-14.8654
2.5	4.7781e-05	-2.51601	-2.51518	-10.9551	35.4254	0.230268	35.1951	-0.012226	-2.7281	14.8657	-14.8654
2.6	2.92457e-05	-4.2238	-4.2228	-11.5833	28.2289	0.180166	28.0488	-0.00885222	-6.82815	14.8656	-14.8654
2.7	1.99818e-05	-5.47684	-5.47573	-11.7604	21.8229	0.14893	21.6739	-0.00561599	-10.8986	14.8656	-14.8654
2.8	1.52585e-05	-6.34902	-6.34785	-11.5641	16.1874	0.130149	16.0572	-0.00289087	-14.935	14.8656	-14.8654
2.9	1.27974e-05	-6.90599	-6.90479	-11.0607	11.2895	0.119194	11.1703	-0.000868178	-18.888	14.8655	-14.8654
3	1.14677e-05	-7.20555	-7.20435	-10.3067	7.08671	0.112833	6.97387	0.0004207	-22.8035	14.8655	-14.8654
3.1	1.06802e-05	-7.29824	-7.29705	-9.95856	3.53006	0.10889	3.42117	0.00107184	-2.80803	14.8655	-14.8654
3.2	1.01142e-05	-7.22786	-7.22668	-9.60677	0.566557	0.105968	0.460589	0.00126368	-4.1931	14.8655	-14.8654
3.3	9.59712e-06	-7.03203	-7.03086	-9.15495	-1.8589	0.103222	-1.96213	0.00115472	-5.378	14.8655	-14.8654
3.4	9.04115e-06	-6.74273	-6.74156	-8.6329	-3.80199	0.100188	-3.90217	0.000895515	-6.36526	14.8655	-14.8654
3.5	8.41364e-06	-6.38686	-6.38569	-8.06536	-5.31763	0.0966533	-5.41428	0.000597829	-7.15444	14.8655	-14.8654
3.6	7.71711e-06	-5.98677	-5.98559	-7.47275	-6.45902	0.0925651	-6.55159	0.000333458	-7.75151	14.8655	-14.8654
3.7	6.96911e-06	-5.56076	-5.55958	-6.87169	-7.2768	0.0879636	-7.36476	0.00013642	-8.16488	14.8655	-14.8654
3.8	6.19477e-06	-5.12358	-5.12239	-6.27556	-7.81843	0.0829391	-7.90137	1.58321e-05	-8.40242	14.8655	-14.8654
3.9	5.42293e-06	-4.68687	-4.68567	-5.69487	-8.12778	0.0776028	-8.20539	-4.16377e-05	-8.47874	14.8655	-14.8654
4	4.67745e-06	-4.2596	-4.2584	-5.13763	-8.24484	0.0720682	-8.3169	-5.21711e-05	-8.41267	14.8655	-14.8654
4.1	3.97527e-06	-3.84847	-3.84727	-4.60973	-8.20556	0.0664419	-8.272	-3.49541e-05	-8.22148	14.8655	-14.8654
4.2	3.33082e-06	-3.45828	-3.45708	-4.11518	-8.04187	0.0608169	-8.10269	-6.94088e-06	-7.9261	14.8655	-14.8654
4.3	2.751e-06	-3.09223	-3.09103	-3.65642	-7.78178	0.0552722	-7.83705	2.4188e-05	-7.54807	14.8654	-14.8654
4.4	2.23895e-06	-2.75225	-2.75105	-3.2346	-7.44948	0.0498738	-7.49936	4.30032e-05	-7.1057	14.8654	-14.8654
4.5	1.79656e-06	-2.43921	-2.43801	-2.84982	-7.06564	0.0446717	-7.11031	5.42601e-05	-6.62024	14.8654	-14.8654
										14.8654	-14.8654	<- undistorted, isolated

## Sheet: HF
HF	E Prep	E Cov	E Con	E PCT	T after rehyb	T Prep	T Cov	T Con	T PCT	T prepped frags	E Prepped frags
0.7	83.6354	189.796	80.658	-55.7234	-217.175	-57.8676	-159.308	212.787	565.452	99.7945	-99.7687
0.8	50.0457	92.2036	21.3998	-101.812	-189.845	-35.1757	-154.669	122.283	370.703	99.8307	-99.8223
0.9	30.3672	40.5281	-2.50562	-114.399	-153.999	-21.5765	-132.422	78.4858	209.717	99.8524	-99.8536
1	18.2658	13.6696	-11.1247	-110.708	-119.399	-13.0858	-106.313	60.2852	83.5886	99.8659	-99.8729
1.1	10.7857	0.192924	-13.5133	-99.5518	-90.7327	-7.77845	-82.9542	51.4602	-6.24394	99.8744	-99.8848
1.2	6.23399	-6.07152	-13.3872	-85.5582	-69.1472	-4.52056	-64.6266	44.1684	-63.3564	99.8795	-99.8921
1.3	3.52822	-8.46179	-12.2295	-71.1788	-53.7719	-2.56896	-51.203	36.6091	-94.8005	99.8827	-99.8964
1.4	1.9583	-8.80996	-10.7094	-57.6849	-43.0063	-1.42964	-41.5767	28.6994	-107.308	99.8845	-99.8989
1.5	1.06786	-8.14226	-9.07322	-45.6981	-35.3065	-0.780516	-34.526	21.6535	-107.398	99.8855	-99.9003
1.6	0.573093	-7.0412	-7.48901	-35.4727	-29.5048	-0.418438	-29.0863	15.6022	-99.4482	99.8861	-99.9011
1.7	0.303211	-5.83325	-6.03794	-27.0404	-24.8469	-0.220866	-24.626	10.8417	-87.2134	99.8864	-99.9015
1.8	0.158421	-4.69061	-4.78682	-20.2893	-20.9033	-0.114325	-20.789	7.14872	-73.1721	99.8866	-99.9018
1.9	0.0818613	-3.69177	-3.73126	-15.0212	-17.4633	-0.0584562	-17.4048	4.56352	-59.3689	99.8867	-99.9019
2	0.0418897	-2.86027	-2.87715	-10.9978	-14.4373	-0.0297176	-14.4076	2.70667	-46.7433	99.8867	-99.9019
2.1	0.0212476	-2.19018	-2.19786	-7.97842	-11.7924	-0.0146617	-11.7778	1.44555	-35.919	99.8867	-99.902
2.2	0.0106902	-1.66209	-1.66505	-5.74449	-9.51453	-0.00689193	-9.50764	0.647898	-27.0699	99.8867	-99.902
2.3	0.00533827	-1.25241	-1.25374	-4.11066	-7.58748	-0.00322226	-7.58426	0.166253	-20.0855	99.8867	-99.902
2.4	0.00264626	-0.938191	-0.938884	-2.92714	-5.98643	-0.00193587	-5.98449	-0.112813	-14.6976	99.8867	-99.902
2.5	0.00130334	-0.699222	-0.699601	-2.07654	-4.67692	-0.000593624	-4.67633	-0.250178	-10.6521	99.8868	-99.902
2.6	0.000638015	-0.518674	-0.51891	-1.46899	-3.62301	-0.000437374	-3.62257	-0.302759	-7.64992	99.8868	-99.902
2.7	0.000310717	-0.382993	-0.383157	-1.03711	-2.78482	-0.000164407	-2.78465	-0.303961	-5.46094	99.8868	-99.902
2.8	0.000150361	-0.281507	-0.281609	-0.731206	-2.12581	-9.66364e-05	-2.12572	-0.278382	-3.87875	99.8868	-99.902
2.9	7.2436e-05	-0.205927	-0.205993	-0.515195	-1.61244	-5.77308e-05	-1.61238	-0.24138	-2.74171	99.8868	-99.902
										99.8868	-99.902	<- undistorted, isolated

## Sheet: F2
F2	E Prep	E Cov	E Con	E PCT	T after rehyb	T Prep	T Cov	T Con	T PCT	T prepped frags	E Prepped frags
1.2	35.6899	158.064	143.29	14.4214	623.343	-27.491	650.834	-49.2652	-203.003	198.731	-198.747
1.3	16.8929	98.3803	90.86	-7.62312	509.968	-12.9852	522.953	-37.7758	-292.495	198.754	-198.777
1.4	7.24347	59.8219	55.8577	-15.5748	397.328	-5.60566	402.934	-24.8723	-308.432	198.766	-198.793
1.5	2.87041	35.2453	33.3634	-16.4548	291.167	-2.25356	293.421	-13.1987	-279.059	198.771	-198.8
1.6	1.05192	20.0609	19.239	-14.2498	201.848	-0.844724	202.693	-6.18591	-228.487	198.774	-198.803
1.7	0.348737	11.0328	10.6417	-11.1012	133.291	-0.290443	133.581	-3.16319	-173.801	198.774	-198.804
1.8	0.0987929	5.88997	5.7009	-8.05279	84.1151	-0.0866985	84.2018	-1.63182	-125.311	198.775	-198.804
1.9	0.0206312	3.09564	3.00236	-5.52603	50.6684	-0.0199259	50.6884	-0.868528	-86.34	198.775	-198.804
2	0.00176038	1.65467	1.6076	-3.61338	28.9593	-0.00159576	28.9609	-0.46555	-57.1862	198.775	-198.804
2.1	0.000290755	0.952815	0.928029	-2.25424	15.5019	0.000480672	15.5014	-0.243155	-36.5587	198.775	-198.804
2.2	0.00221467	0.630449	0.617012	-1.33376	7.56757	-0.000136169	7.56771	-0.146999	-22.5804	198.775	-198.804
2.3	0.00371652	0.488963	0.480786	-0.733081	3.15746	-0.00187374	3.15933	-0.0755669	-13.5189	198.775	-198.804
2.4	0.00426262	0.42556	0.420813	-0.35183	0.889853	-0.00222452	0.892078	-0.0386502	-7.80593	198.775	-198.804
2.5	0.00413483	0.390948	0.387927	-0.115184	-0.148082	-0.00262299	-0.145459	-0.0235357	-4.27906	198.775	-198.804
2.6	0.00367011	0.363823	0.361801	0.0278669	-0.526086	-0.00229731	-0.523789	-0.0149141	-2.16416	198.775	-198.804
2.7	0.00309572	0.336523	0.335091	0.0669015	-0.582627	-0.00188755	-0.580739	-0.00914937	0.990123	198.775	-198.804
2.8	0.00253371	0.307464	0.306423	0.153023	-0.50514	-0.00126255	-0.503878	-0.00744788	-0.224257	198.775	-198.804
2.9	0.00203758	0.277373	0.276631	0.170019	-0.389757	-0.00072038	-0.389037	-0.00516386	0.155065	198.775	-198.804
										198.775	-198.804	<- undistorted, isolated

## Sheet: butane+
butane	E Prep	E Cov	E Con	E PCT	T after rehyb	T Prep	T Cov	T Con	T PCT	E Prepped frags	T prepped frags
1.5	103.924	123.18	117.185	-5.67014	98163.8	-626.153	317.671	15.1883	403.808	-156.808	155.928
1.6	86.0357	66.8232	62.1208	-10.4604	98160.1	-542.627	230.484	24.6797		-156.836	156.061
1.7	78.6428	43.8596	39.2415	-18.982	98097.7	-538.01	163.403	38.0273	471.04	-156.848	156.068
1.8	72.1201	29.4185	24.5147	-23.8437	98046.9	-532.38	107.025	39.0486	477.286	-156.859	156.077
1.9	67.0153	19.9476	14.4707	-26.2229	98007.2	-526.93	61.8227	37.2825	486.09	-156.867	156.086
2	63.0162	14.0732	8.01232	-26.9041	97975.7	-522.371	25.81	36.5285	492.642	-156.873	156.093
2.1	59.8328	10.7846	4.40384	-26.4284	97951.5	-518.329	-2.42222	34.7294	498.547	-156.878	156.1
2.2	57.2844	9.34118	2.56258	-25.1762	97933.4	-514.737	-24.1621	32.3652	503.298	-156.882	156.105
2.3	55.2658	9.20458	2.19566	-23.4206	97920.1	-511.548	-40.6427	26.6742	509.864	-156.885	156.11
2.4	53.6433	9.96882	2.59504	-21.3542	97910.9	-508.641	-52.7354	23.2888	512.796	-156.888	156.115
2.5	52.3209	11.3331	3.54794	-19.1156	97905.2	-505.855	-61.2093	25.488	509.023	-156.89	156.12
2.6	51.2267	13.0776	4.73279	-16.801	97902.4	-503.162	-66.7435			-156.892	156.124
2.7	50.3933	15.0642	6.46051	-14.4782	97901.9	-500.148	-70.2347	24.549	504.312	-156.893	156.129
2.8	49.6281	17.1417	8.3256	-12.1934	97901.3	-499.449	-71.5245	23.2186	501.901	-156.894	156.13
2.9	49.0283	19.2552	10.1754	-9.97443	97904.1	-496.616	-71.574	18.3346	502.65	-156.895	156.134
										-156.974	156.926	<- undistorted, isolated

## Sheet: butane
butane	E Prep	E Cov	E Con	E PCT	T after rehyb	T Prep	T Cov	T Con	T PCT	T isolated frags	E Prepped frags	T prepped frags
1.2	52.1108	90.9966	89.6624	-10.4433	618.454	-160.822	682.191	0.537529	124.819	157.045	-157.166	156.944
1.3	44.6594	26.7328	25.7405	-49.8101	411.231	-128.774	462.756		86.2838	157.077	-157.178	156.995
1.4	37.8932	-10.4993	-11.5842	-69.5508	260.133	-105.214	302.487	5.76895	49.4188	157.1	-157.189	157.032
1.5	31.6868	-30.3248	-30.9039	-77.1591	152.064	-84.7463	187.2		26.623	157.121	-157.199	157.065
1.6	26.0887	-39.1501	-39.8307	-77.4033	76.8126	-68.0498	105.987	6.52459	3.32428	157.138	-157.207	157.092
1.7	21.1306	-41.2529	-41.5718	-73.3453	26.4801	-54.0352	50.559		-11.3089	157.152	-157.215	157.114
1.8	16.841	-39.4932	-39.6993	-66.9537	-5.42821	-41.6395	14.2446	1.50828	-26.8147	157.165	-157.222	157.134
1.9	13.2162	-35.7429	-35.8497	-59.4811	-24.1071	-30.9772	-8.28606		-40.7845	157.176	-157.228	157.151
2	10.2332	-31.1812	-31.242	-51.7202	-33.869	-21.3734	-21.3337	-0.558586	-49.9546	157.186	-157.233	157.166
2.1	7.85975	-26.5195	-26.5735	-44.1659	-38.096	-13.177	-28.3002		-58.4369	157.195	-157.237	157.179
2.2	5.97535	-22.1278	-22.171	-37.1156	-38.7669	-5.78355	-31.2157	-2.13265	-60.2677	157.203	-157.24	157.191
2.3	4.49046	-18.1931	-18.237	-30.74	-37.2756	-0.186639	-31.5558	-1.8533	-61.6377	157.209	-157.242	157.2
2.4	3.3594	-14.7778	-14.8063	-25.1155	-34.9632	6.15078	-30.6449	-0.927735	-60.6765	157.217	-157.244	157.21
2.5	2.5431	-11.8805	-11.905	-20.2594	-32.4753	10.9697	-29.2332	-0.856117	-56.5844	157.223	-157.245	157.217
2.6	1.90115	-9.44565	-9.45632	-16.1434	-29.5643	15.4606	-27.1436	-0.23151	-51.5624	157.229	-157.246	157.225
2.7	1.39491	-7.441	-7.4484	-12.7271	-26.4721	18.5667	-24.6873	-0.424221	-44.8856	157.232	-157.247	157.23
2.8	1.02965	-5.79806	-5.80275	-9.92564	-23.608	20.9923	-22.2849	-0.252108	-38.3146	157.236	-157.247	157.233
2.9	0.757957	-4.46383	-4.46927	-7.66206	-20.8943	23.7269	-19.904	-0.504045	-31.4933	157.239	-157.248	157.238
3	0.552063	-3.38747	-3.39144	-5.85355	98652.8	25.916	-17.4966	-0.522099	-25.4658		-157.248	157.241
											-157.249	157.2	<- undistorted, isolated
